# Supplementary material for: Estradiol Reverses Ovariectomy-Induced Disruption of Hypothalamic Gene Expression and Behavior via Modulation of Gonadotropin Releasing Hormone and Calcium Signaling Pathways
Source: Animals (Basel). 2025 May 19;15(10):1467. doi: 10.3390/ani15101467 (PMC12108420; doi:10.3390/ani15101467)
Supplement: Supplementary file 1 [file animals-15-01467-s001.zip]

Archive with 1 entries (1 files):
- animals-3598867-supplementary.pdf
